# Supplementary material for: High-Precision Automated Workflow for Urinary Untargeted Metabolomic Epidemiology
Source: Anal Chem. 2021 Mar 19;93(12):5248–58. doi: 10.1021/acs.analchem.1c00203 (PMC8041248; doi:10.1021/acs.analchem.1c00203)
Supplement: Supplementary file 2 — ac1c00203_si_002.xlsx [file ac1c00203_si_002.xlsx]

## Sheet: Title page
Supporting information
High-precision automated workflow for urinary untargeted metabolomic epidemiology
Isabel Meister1,2, Pei Zhang1,2,†, Anirban Sinha3,4,5, C. Magnus Sköld6,7, Åsa M. Wheelock6,7, Takashi Izumi1,8, Romanas Chaleckis1,2,*,‡, Craig E. Wheelock1,2,7*,‡
1 Gunma University Initiative for Advanced Research (GIAR), Gunma University, 3-39-22 Showa-machi, Maebashi, Gunma, 371-8511, Japan
2 Division of Physiological Chemistry 2, Department of Medical Biochemistry and Biophysics, Karolinska Institute, Stockholm, 171-77, Sweden
3 Department of Respiratory Medicine, Amsterdam UMC, University of Amsterdam, Meibergdreef 9, Amsterdam, 1105 AZ, The Netherlands
4 Department of Experimental Immunology, Amsterdam UMC, University of Amsterdam, Meibergdreef 9, Amsterdam, 1105 AZ, The Netherlands
5 Computational Physiology and Biostatistics, University Children's Hospital, Spitalstrasse 33, Basel, 4056, Switzerland
6 Respiratory Medicine Unit, Department of Medicine Solna and Center for Molecular Medicine, Karolinska Institutet, Stockholm, 141-86, Sweden
7 Department of Respiratory Medicine and Allergy, Karolinska University Hospital, Stockholm, 141-86, Sweden
8 Department of Biochemistry, Gunma University Graduate School of Medicine, Maebashi, 3-39-22 Showa-machi, Gunma, 371-8511, Japan
†Current address: Key Laboratory of Drug Quality Control and Pharmacovigilance (Ministry of Education), State Key Laboratory of Natural Medicine, China Pharmaceutical University, Nanjing 210009, China
*Corresponding authors: Romanas Chaleckis (romcha@gunma-u.ac.jp), Craig E. Wheelock (craig.wheelock@ki.se)
‡These authors contributed equally.
Table of contents
Table S1. List of solvents and chemical standards
Table S2. Overview of the tIS
Table S3. Instrumentation set-up
Table S4. List of RID parameters
Table S5. List of LC-MS parameters
Table S6. List of MZmine settings for the data quality check
Table S7. List of metabolites for the data quality check (in MZmine)
Table S8. MS-DIAL experimental file for the multiple collision energy mode
Table S9. MS-DIAL 4.20 project settings for the annotated dataset
Table S10. List of MZmine 2.53 settings for the all-feature dataset
Table S11. Injection order for the small cohort
Table S12. Operator time for the automated workflow compared to manual sample processing
Table S13. Calibration accuracy and precision of the RID with the hand-held refractometers (UG-D and UG-alpha models)
Table S14. List of identified compounds in the small cohort with the ZHP method
Table S15. List of identified compounds in the small cohort with the ZHN method
Table S16. Summary of the stability assays for the annotated metabolites in ZHP and ZHN platforms

## Sheet: TableS1_ChemicalStandards
Table S1. List of solvents and chemical standards
Category	InChIKey	Name	Company	Catalogue number
RID		Sodium choride solution (1 mol/L, 500 mL)	Fujifilm Wako, Osaka, Japan	192-05355
RID		Sodium chloride (500 g)	Fujifilm Wako, Osaka, Japan	191-01665
LCMS		Water LC-MS grade LiChrosolv (2.5 L)	Merck, Darmstadt, Germany	1.15333.2500
LCMS		Acetonitrile LC-MS grade LiChrosolv (2.5 L)	Merck, Darmstadt, Germany	1.00029.2500
LCMS		Formic acid 99% LC-MS grade Optima (50 mL)	Fisher Scientific, Hampton, NH, USA	A117-50
LCMS		Ammonium hydroxide solution (10 x 1 mL)	Honeywell Fluka, Seelze, Germany	44-273-10X1ML
LCMS		Ammonium acetate solution (1 mol/L)	Fujifilm Wako, Osaka, Japan	018-21041
MS tune		ESI-L low Concentration tuning mix (100 mL)	Agilent Technologies, Santa Clara, CA, USA	G1969-85000
MS tune		HP-0321 (0.1M) from the Biopolymer reference kit	Agilent Technologies, Santa Clara, CA, USA	G1969-85003
MS lockmass		Purine (5mM in 90:10 ACN:H2O) from the Biopolymer reference kit or from the API-TOF reference kit	Agilent Technologies, Santa Clara, CA, USA	G1969-85003 or G1969-85001
MS lockmass		HP-0921 (2.5mM in ACN) from the API-TOF reference kit	Agilent Technologies, Santa Clara, CA, USA	G1969-85001
MS lockmass		TFA (100mM in 90:10 ACN:H2O) from the API-TOF reference kit	Agilent Technologies, Santa Clara, CA, USA	G1969-85001
Chemical standard	YZQCXOFQZKCETR-UWVGGRQHSA-N	L-Aspartyl-L-phenylalanine	ACROS Organics, Fair Lawn, NJ, USA	310021000
Chemical standard	PQNASZJZHFPQLE-LURJTMIESA-N	H-Lys(Me)-OH, Hydrochloride (N6-Methyllysine)	Bachem, Bubendorf, Switzerland	4003843
Chemical standard	UTAIYTHAJQNQDW-KQYNXXCUSA-N	N1-Methylguanosine	Carbosynth, Compton, Berkshire, United Kindom	NM085741901
Chemical standard	SLEHROROQDYRAW-KQYNXXCUSA-N	N2-Methylguanosine	Carbosynth, Compton, Berkshire, United Kindom	NM355221702
Chemical standard	GFYLSDSUCHVORB-IOSLPCCCSA-N	N1-Methyladenosine	Carbosynth, Compton, Berkshire, United Kindom	NM03697
Chemical standard	OTSBKHHWSQYEHK-UHFFFAOYSA-N	1,3-Dimethyluric acid	Carbosynth, Compton, Berkshire, United Kindom	FD080031701
Chemical standard	RSPURTUNRHNVGF-IOSLPCCCSA-N	N2,N2-Dimethylguanosine	Carbosynth, Compton, Berkshire, United Kindom	ND056471401
Chemical standard	IPROLSVTVHAQLE-BYNIDDHOSA-N	Acetaminophen-D-glucuronide	Carbosynth, Compton, Berkshire, United Kindom	MA09392
Chemical standard	HPHXOIULGYVAKW-IOSLPCCCSA-N	2'-O-Methylinosine	Carbosynth, Compton, Berkshire, United Kindom	NM051621801
Chemical standard	DHNIKYWYTSMDDA-UHFFFAOYSA-N	9-Methylxanthine	Carbosynth, Compton, Berkshire, United Kindom	FM080451601
Chemical standard	KTLRWTOPTKGYQY-UHFFFAOYSA-N	N-Methyl-4-pyridone-3-carboxamide	Carbosynth, Compton, Berkshire, United Kindom	FM300651701
Chemical standard	CMUNUTVVOOHQPW-LURJTMIESA-N	Stachydrine HCl	Carbosynth, Compton, Berkshire, United Kindom	FS14831
Chemical standard	YDGMGEXADBMOMJ-LURJTMIESA-N	ADMA dihydrochloride	Cayman Chemical Company, Ann Arbor, MI, USA	80230
Chemical standard	XUHLIQGRKRUKPH-DYEAUMGKSA-N	(+)-Alliin	Cayman Chemical Company, Ann Arbor, MI, USA	14002
Chemical standard	BYXCFUMGEBZDDI-UHFFFAOYSA-N	1,3,7-Trimethyluric Acid	Cayman Chemical Company, Ann Arbor, MI, USA	16949
Chemical standard	JLQSXXWTCJPCBC-UHFFFAOYSA-N	Nudifloramide	Cayman Chemical Company, Ann Arbor, MI, USA	20507
Chemical standard	WUUGFSXJNOTRMR-IOSLPCCCSA-N	5'-Deoxy-5'-methylthioadenosine	Cayman Chemical Company, Ann Arbor, MI, USA	15593
Chemical standard	BMQYVXCPAOLZOK-XINAWCOVSA-N	Neopterin	Cayman Chemical Company, Ann Arbor, MI, USA	12057
Chemical standard	WWNNZCOKKKDOPX-UHFFFAOYSA-N	Trigonelline (chloride)	Cayman Chemical Company, Ann Arbor, MI, USA	119904
Chemical standard	BXFFHSIDQOFMLE-UHFFFAOYSA-N	Indoxyl-sulfate potassium salt	Cayman Chemical Company, Ann Arbor, MI, USA	16926
Chemical standard	BKAYIFDRRZZKNF-VIFPVBQESA-N	N-acetyl-L-carnosine	Cayman Chemical Company, Ann Arbor, MI, USA	18817
Chemical standard	UIKROCXWUNQSPJ-VIFPVBQESA-N	(-)-Cotinine, in MeOH	Cerilliant, Round Rock, TX, USA	C-016
Chemical standard	XIGSAGMEBXLVJJ-YFKPBYRVSA-N	L-Homocitrulline	ChemScene, Monmouth Junction, NJ, USA	CS-W018790
Chemical standard	CWLQUGTUXBXTLF-YFKPBYRVSA-N	Hygric acid (N-Methyl-L-proline)	ChemScene, Monmouth Junction, NJ, USA	CS-B1517
Chemical standard	XDOFWFNMYJRHEW-UHFFFAOYSA-N	(3-Hydroxybenzoylamino)acetic acid, 3-Hydroxyhippuric acid	Combi-Blocks, San Diego, CA, USA	OR-8633
Chemical standard	ZMHLUFWWWPBTIU-UHFFFAOYSA-N	4-Hydroxy-Bz-Gly-OH, 4-Hydroxyhippuric acid	Combi-Blocks, San Diego, CA, USA	QC-1306
Chemical standard	ZHCKPJGJQOPTLB-UHFFFAOYSA-N	(1-Methyl-1h-imidazol-4-yl)-acetic acid, Methylimidazoleacetic acid	Combi-Blocks, San Diego, CA, USA	QM6656
Chemical standard	SYEOWUNSTUDKGM-YFKPBYRVSA-N	3-Methyladipic acid	Combi-Blocks, San Diego, CA, USA	QF-9045
Chemical standard	CQOVPNPJLQNMDC-ZETCQYMHSA-N	L-Carnosine	Combi-Blocks, San Diego, CA, USA	OR-0959
Chemical standard	BPMFZUMJYQTVII-UHFFFAOYSA-N	Glycocyamine	Combi-Blocks, San Diego, CA, USA	QA-9591
Chemical standard	ISMMYAZSUSYVQG-ZZXKWVIFSA-N	4-Fluorocinnamic acid	Combi-Blocks, San Diego, CA, USA	OS-1139
Chemical standard	XRECTZIEBJDKEO-UHFFFAOYSA-N	5-Fluorocytosine	Combi-Blocks, San Diego, CA, USA	OR-1262
Chemical standard	IHPYMWDTONKSCO-UHFFFAOYSA-N	PIPES	Dojindo, Kumamoto, Japan	344-08253
Chemical standard	MKWKNSIESPFAQN-UHFFFAOYSA-N	CHES	Dojindo, Kumamoto, Japan	340-08331
Chemical standard	JKMHFZQWWAIEOD-UHFFFAOYSA-N	HEPES	Dojindo, Kumamoto, Japan	340-08233
Chemical standard	PEDXUVCGOLSNLQ-WUJLRWPWSA-N	Acetyl-threonine (Ac-Thr-OH)	Funakoshi, Tokyo, Japan	BAC 4000580
Chemical standard	XJWPISBUKWZALE-UHFFFAOYSA-N	Acetyl-Histamine	Funakoshi, Tokyo, Japan	CAY 25118
Chemical standard	KUYNOZVWCFXSNE-BYNIDDHOSA-N	3-Indolyl-b-D-glucuronide cyclohexammonium salt (indoxyl lgucuronide)	Funakoshi, Tokyo, Japan	CAB EI06605
Chemical standard	GTZCVFVGUGFEME-IWQZZHSRSA-N	cis-Aconitic acid	Funakoshi, Tokyo, Japan	ICC 020703
Chemical standard	NIDVTARKFBZMOT-PEBGCTIMSA-N	N4-Acetylcytidine	Funakoshi, Tokyo, Japan	CAB NA05753
Chemical standard	XOKCJXZZNAUIQN-DTWKUNHWSA-N	trans-3-Hydroxycotinine	Funakoshi, Tokyo, Japan	CAY 16100
Chemical standard	VKGZCEJTCKHMRL-MDBUBQOGSA-N	N6-Succinyl adenosine	Funakoshi, Tokyo, Japan	NS16562
Chemical standard	MUNWAHDYFVYIKH-RITPCOANSA-N	Betonicine, trans-4-hydroxy-L-proline betaine	Funakoshi, Tokyo, Japan	FB34887
Chemical standard	POQOTWQIYYNXAT-UHFFFAOYSA-N	5-Acetamido-6-amino-3-methyluracil hydrate, 5-Acetylamino-6-Amino-3-Methyluracil	Funakoshi, Tokyo, Japan	FA07185
Chemical standard	JFLIEFSWGNOPJJ-JTQLQIEISA-N	Phenylacetyl L-Glutamine	Funakoshi, Tokyo, Japan	16724
Chemical standard	NOFNCLGCUJJPKU-UHFFFAOYSA-N	1,7-Dimethyluric Acid	Funakoshi, Tokyo, Japan	19584
Chemical standard	WHAAPCGHVWVUEX-GGWOSOGESA-N	Piperlonguminine, N-isobutylpiperamide	Funakoshi, Tokyo, Japan	9001155
Chemical standard	YHNNPKUFPWLTOP-UHFFFAOYSA-N	7-Methyluric acid	Funakoshi, Tokyo, Japan	21067
Chemical standard	XTFQIRIHLGODFV-NSHDSACASA-N	Phenylalanine betaine	kindly provided by Kati Hanhineva/Marjo Tuomainen (custom synthesis)	BKH-019
Chemical standard	CJKONRHMUGBAQI-UHFFFAOYSA-N	Alanine betaine	kindly provided by Kati Hanhineva/Marjo Tuomainen (custom synthesis)	BKH-023
Chemical standard	XULZWQRXYTVUTE-ZETCQYMHSA-N	Pipecolic acid betaine	kindly provided by Kati Hanhineva/Marjo Tuomainen (custom synthesis)	JL-951
Chemical standard	AOHCBEAZXHZMOR-ZDUSSCGKSA-N	Tryptophan betaine	kindly provided by Kati Hanhineva/Marjo Tuomainen (custom synthesis)	BKH-018
Chemical standard	CDLVFVFTRQPQFU-UHFFFAOYSA-N	5-Aminovaleric acid betaine	kindly provided by Kati Hanhineva/Marjo Tuomainen (custom synthesis)	JL-973
Chemical standard	LHQIJBMDNUYRAM-DZSWIPIPSA-N	Biopterin	LKT Laboratories, ST. Paul, MN, USA	B3458
Chemical standard	WMQMIOYQXNRROC-LURJTMIESA-N	Acetylcitrulline ((2S)-2-acetamido-5-(carbamoylamino)pentanoic acid)	Matrix Scientific, Columbia, SC, USA	96795
Chemical standard	LOIYMIARKYCTBW-UPHRSURJSA-N	cis-Urocanic acid	Santa Cruz Biotechnology, Santa Cruz, CA, USA	SC-214741
Chemical standard	HSMNQINEKMPTIC-UHFFFAOYSA-N	4-Aminohippuric Acid	Selleck Chemicals, Houston, TX, USA	S2883
Chemical standard	GHCZAUBVMUEKKP-GYPHWSFCSA-N	Glycochenodeoxycholic acid	Selleck Chemicals, Houston, TX, USA	S5794
Chemical standard	RTRQQBHATOEIAF-UUOKFMHZSA-N	AICAR (Acadesine)	Selleck Chemicals, Houston, TX, USA	S1802
Chemical standard	UNXHWFMMPAWVPI-ZXZARUISSA-N	Erythritol	Selleck Chemicals, Houston, TX, USA	S4224
Chemical standard	YGSDEFSMJLZEOE-UHFFFAOYSA-N	Salicylic acid	Selleck Chemicals, Houston, TX, USA	S4539
Chemical standard	NBAKTGXDIBVZOO-UHFFFAOYSA-N	Dihydrothymine	Selleck Chemicals, Houston, TX, USA	S3702
Chemical standard	HLKXYZVTANABHZ-UHFFFAOYSA-N	Ureidosuccinic acid	Selleck Chemicals, Houston, TX, USA	S6259
Chemical standard	STKYPAFSDFAEPH-LURJTMIESA-N	Glycyl-L-valine	Selleck Chemicals, Houston, TX, USA	S6120
Chemical standard	NNJVILVZKWQKPM-UHFFFAOYSA-N	Lidocaine	Selleck Chemicals, Houston, TX, USA	S1357
Chemical standard	JSJWCHRYRHKBBW-UHFFFAOYSA-N	Ureidopropionic acid	Selleck Chemicals, Houston, TX, USA	S6143
Chemical standard	JZRWCGZRTZMZEH-UHFFFAOYSA-N	Thiamine HCl (Vitamin B1)	Selleck Chemicals, Houston, TX, USA	S3211
Chemical standard	RFDAIACWWDREDC-FRVQLJSFSA-N	Glycocholic acid hydrate	MiliporeSigma, St. Louis, MO, USA	G2878-100MG
Chemical standard	AYFVYJQAPQTCCC-GBXIJSLDSA-N	Threonine	MiliporeSigma, St. Louis, MO, USA	89179-10G
Chemical standard	HVPFXCBJHIIJGS-LURJTMIESA-N	NG,NG'-Dimethyl-L-arginine di(p-hydroxyazobenzene-p′-sulfonate) salt	MiliporeSigma, St. Louis, MO, USA	D0390-5MG
Chemical standard	FGSBNBBHOZHUBO-UHFFFAOYSA-N	2-Oxoadipic acid	MiliporeSigma, St. Louis, MO, USA	75447-100MG
Chemical standard	WHBMMWSBFZVSSR-GSVOUGTGSA-N	3-hydroxybutyric acid	MiliporeSigma, St. Louis, MO, USA	298360-1G
Chemical standard	FZWGECJQACGGTI-UHFFFAOYSA-N	7-Methylguanine	MiliporeSigma, St. Louis, MO, USA	67073-250MG
Chemical standard	HXACOUQIXZGNBF-UHFFFAOYSA-N	4-Pyridoxic acid	MiliporeSigma, St. Louis, MO, USA	P9630-25MG
Chemical standard	VVPRQWTYSNDTEA-LLVKDONJSA-N	Hexanoyl-L-carnitine	MiliporeSigma, St. Louis, MO, USA	07439-10MG
Chemical standard	AKVBCGQVQXPRLD-UHFFFAOYSA-N	DL-2-Aminocaprylic acid	MiliporeSigma, St. Louis, MO, USA	217700-5G
Chemical standard	OGHAROSJZRTIOK-KQYNXXCUSA-N	7-Methylguanosine	MiliporeSigma, St. Louis, MO, USA	M0627-25mg
Chemical standard	LZOSYCMHQXPBFU-OAHLLOKOSA-N	Decanoyl-L-carnitine	MiliporeSigma, St. Louis, MO, USA	50637-10MG
Chemical standard	CXTATJFJDMJMIY-CYBMUJFWSA-N	Octanoyl-L-carnitine	MiliporeSigma, St. Louis, MO, USA	50892-10MG
Chemical standard	LOSHAHDSFZXVCT-WTNCMQEWSA-N	trans-2-Octenoyl-L-carnitine	MiliporeSigma, St. Louis, MO, USA	55184-10MG
Chemical standard	VSNFQQXVMPSASB-SNVBAGLBSA-N	Valeryl-L-carnitine	MiliporeSigma, St. Louis, MO, USA	04265-10MG
Chemical standard	QWYFHHGCZUCMBN-SECBINFHSA-N	Butyryl-L-carnitine	MiliporeSigma, St. Louis, MO, USA	42623-10MG
Chemical standard	BSVHAXJKBCWVDA-SNVBAGLBSA-N	Adipoyl-L-carnitine	MiliporeSigma, St. Louis, MO, USA	91926-10MG
Chemical standard	YGPSJZOEDVAXAB-QMMMGPOBSA-N	L-Kynurenine	MiliporeSigma, St. Louis, MO, USA	K8625-25MG
Chemical standard	WQXNXVUDBPYKBA-YFKPBYRVSA-N	Ectoine	MiliporeSigma, St. Louis, MO, USA	81619-1G-F
Chemical standard	QNAYBMKLOCPYGJ-REOHCLBHSA-N	Alanine	MiliporeSigma, St. Louis, MO, USA	A7627
Chemical standard	HCZHHEIFKROPDY-UHFFFAOYSA-N	Kynurenic acid	MiliporeSigma, St. Louis, MO, USA	K3375-5G
Chemical standard	JJIHLJJYMXLCOY-BYPYZUCNSA-N	N-Acetylserine	MiliporeSigma, St. Louis, MO, USA	A2638-1G
Chemical standard	WBWWGRHZICKQGZ-HZAMXZRMSA-N	Taurocholic acid	MiliporeSigma, St. Louis, MO, USA	86339
Chemical standard	VCKPUUFAIGNJHC-UHFFFAOYSA-N	3-Hydroxykynurenine	MiliporeSigma, St. Louis, MO, USA	H1771-25MG
Chemical standard	QZAYGJVTTNCVMB-UHFFFAOYSA-N	Serotonine	MiliporeSigma, St. Louis, MO, USA	H9523
Chemical standard	ZJUKTBDSGOFHSH-WFMPWKQPSA-N	S-Adenosylhomocysteine	MiliporeSigma, St. Louis, MO, USA	A9384
Chemical standard	NXJAXUYOQLTISD-SECBINFHSA-N	Glutarylcarnitine	MiliporeSigma, St. Louis, MO, USA	72715-10mg
Chemical standard	ZCOLJUOHXJRHDI-CMWLGVBASA-N	Genistin	MiliporeSigma, St. Louis, MO, USA	48756
Chemical standard	KRNYOVHEKOBTEF-UHFFFAOYSA-N	D-VALYL-L-VALINE HYDROCHLORIDE	MiliporeSigma, St. Louis, MO, USA	S789194
Chemical standard	ZNDGAXCBZGSJGU-UHFFFAOYSA-N	6-AMINO-1,3-DIMETHYL-5-(FORMYLAMINO)URACIL	MiliporeSigma, St. Louis, MO, USA	s787248-250MG
Chemical standard	QUNWUDVFRNGTCO-UHFFFAOYSA-N	Paraxanthine	MiliporeSigma, St. Louis, MO, USA	IMPC-051-03-1ML
Chemical standard	HXFOXFJUNFFYMO-BYPYZUCNSA-N	Na-Acetyl-L-asparagine	MiliporeSigma, St. Louis, MO, USA	441554-1G
Chemical standard	XXEWFEBMSGLYBY-ZETCQYMHSA-N	Nε,Nε-Dimethyl-L-lysine monohydrochloride; dimethyllysine	MiliporeSigma, St. Louis, MO, USA	19773-100mg
Chemical standard	RILPIWOPNGRASR-UHFFFAOYSA-N	2-Hydroxy-3-methylpentanoic acid, 2-Hydroxy-3-methylvaleric acid	MiliporeSigma, St. Louis, MO, USA	80529-10MG
Chemical standard	OTCCIMWXFLJLIA-BYPYZUCNSA-N	N-Acetyl-L-aspartic acid	MiliporeSigma, St. Louis, MO, USA	00920-5G
Chemical standard	NOKPBJYHPHHWAN-REOHCLBHSA-N	Cysteine-S-sulfate	MiliporeSigma, St. Louis, MO, USA	C2196-5mg
Chemical standard	YAADMLWHGMUGQL-VOTSOKGWSA-N	N-Cinnamoylglycine	MiliporeSigma, St. Louis, MO, USA	98956-10mg
Chemical standard	ONJSZLXSECQROL-UHFFFAOYSA-N	o-Hydroxyhippuric acid	MiliporeSigma, St. Louis, MO, USA	49861-50MG
Chemical standard	UZTFMUBKZQVKLK-UHFFFAOYSA-N	4-ACETAMIDOBUTYRIC ACID, 4-Acetamidobutanoic acid	MiliporeSigma, St. Louis, MO, USA	s458368-250mg
Chemical standard	OYIFNHCXNCRBQI-BYPYZUCNSA-N	L-2-Aminoadipic acid	MiliporeSigma, St. Louis, MO, USA	A7275-100mg
Chemical standard	SNEIUMQYRCDYCH-LURJTMIESA-N	N-Acetylarginine	MiliporeSigma, St. Louis, MO, USA	A3133-5G
Chemical standard	PFWLFWPASULGAN-UHFFFAOYSA-N	7-Methylxanthine	MiliporeSigma, St. Louis, MO, USA	69723-250mg
Chemical standard	BBZCPUCZKLTAJQ-UHFFFAOYSA-N	3-methyl-2-oxindole	MiliporeSigma, St. Louis, MO, USA	493937-5G
Chemical standard	SUBDBMMJDZJVOS-UHFFFAOYSA-N	Omeprazole, analytical reference material	MiliporeSigma, St. Louis, MO, USA	19329
Chemical standard	JHPNVNIEXXLNTR-UHFFFAOYSA-N	(3-Carboxypropyl)trimethylammonium chloride, Butyrobetaine	MiliporeSigma, St. Louis, MO, USA	403245-1G
Chemical standard	JRLGPAXAGHMNOL-LURJTMIESA-N	N-Acetyl-ornithine	MiliporeSigma, St. Louis, MO, USA	A3626-500mg
Chemical standard	XTKVNQKOTKPCKM-UHFFFAOYSA-N	Methyl hippurate	MiliporeSigma, St. Louis, MO, USA	s750115-100mg
Chemical standard	OVRNDRQMDRJTHS-KEWYIRBNSA-N	N-Acetyl-D-galactosamine	MiliporeSigma, St. Louis, MO, USA	A2795-10mg
Chemical standard	FEMXZDUTFRTWPE-AWFVSMACSA-N	7,8-Dihydro-L-biopterin	MiliporeSigma, St. Louis, MO, USA	37272-10mg
Chemical standard	TUHVEAJXIMEOSA-UHFFFAOYSA-N	4-Guanidinobutanoic acid	MiliporeSigma, St. Louis, MO, USA	G6503-1G
Chemical standard	KLZGKIDSEJWEDW-UHFFFAOYSA-N	N-acetylputrescine hydrochloride	MiliporeSigma, St. Louis, MO, USA	A8784-25mg
Chemical standard	BRMWTNUJHUMWMS-LURJTMIESA-N	1-Methylhistidine	MiliporeSigma, St. Louis, MO, USA	67520-50mg
Chemical standard	MXNRLFUSFKVQSK-QMMMGPOBSA-N	Nepsilon,Nepsilon,Nepsilon-Trimethyllysine hydrochloride	MiliporeSigma, St. Louis, MO, USA	T1660-25mg
Chemical standard	JUUBCHWRXWPFFH-UHFFFAOYSA-N	3-Hydroxytyrosol	Supelco, Bellefonte, PA, USA	91404
Chemical standard	NBLKTRLPZFCMJG-UHFFFAOYSA-N	N-Glutarylglycine	Supelco, Bellefonte, PA, USA	53795
Chemical standard	HXATVKDSYDWTCX-UHFFFAOYSA-N	N-Suberoylglycine	Supelco, Bellefonte, PA, USA	52888
Chemical standard	WXNXCEHXYPACJF-ZETCQYMHSA-N	N-Acetyl-L-leucine	Tokyo Chemical Industry, Tokyo, Japan	A0098
Chemical standard	BJHIKXHVCXFQLS-UYFOZJQFSA-N	D-(-)-Fructose	Tokyo Chemical Industry, Tokyo, Japan	F0060
Chemical standard	GZCGUPFRVQAUEE-SLPGGIOYSA-N	D-(+)-Glucose	Tokyo Chemical Industry, Tokyo, Japan	G0048
Chemical standard	BJIOGJUNALELMI-ONEGZZNKSA-N	Isoeugenol (cis- and trans- mixture)	Tokyo Chemical Industry, Tokyo, Japan	I0132
Chemical standard	GZCGUPFRVQAUEE-UHFFFAOYSA-N	D-Mannose	Tokyo Chemical Industry, Tokyo, Japan	M0045
Chemical standard	ZRQXMKMBBMNNQC-UHFFFAOYSA-N	N-Isovalerylglycine	Tokyo Chemical Industry, Tokyo, Japan	I0301
Chemical standard	UTYVDVLMYQPLQB-UHFFFAOYSA-N	Phenaceturic Acid	Tokyo Chemical Industry, Tokyo, Japan	P0131
Chemical standard	DZTHIGRZJZPRDV-LBPRGKRZSA-N	N-Acetyl-L-tryptophan	Tokyo Chemical Industry, Tokyo, Japan	A0121
Chemical standard	POJWUDADGALRAB-UHFFFAOYSA-N	Allantoin	Tokyo Chemical Industry, Tokyo, Japan	A0211
Chemical standard	CZMRCDWAGMRECN-UGDNZRGBSA-N	Sucrose	Tokyo Chemical Industry, Tokyo, Japan	S0111
Chemical standard	KSMRODHGGIIXDV-YFKPBYRVSA-N	Nα-Acetyl-L-glutamine	Tokyo Chemical Industry, Tokyo, Japan	A0784
Chemical standard	UGQMRVRMYYASKQ-KQYNXXCUSA-N	Inosine	Tokyo Chemical Industry, Tokyo, Japan	I0037
Chemical standard	GFFGJBXGBJISGV-UHFFFAOYSA-N	Adenine hydrochloride hemihydrate	Tokyo Chemical Industry, Tokyo, Japan	A0150
Chemical standard	XOAAWQZATWQOTB-UHFFFAOYSA-N	2-Aminoethanesulfonic acid, taurine	Tokyo Chemical Industry, Tokyo, Japan	A0295
Chemical standard	DTERQYGMUDWYAZ-ZETCQYMHSA-N	N-epsilon-Acetyl-L-lysine (N6)	Tokyo Chemical Industry, Tokyo, Japan	A2652
Chemical standard	KBOJOGQFRVVWBH-ZETCQYMHSA-N	N-Acetylhistidine	Tokyo Chemical Industry, Tokyo, Japan	A0873
Chemical standard	VEYYWZRYIYDQJM-ZETCQYMHSA-N	N-Alpha-acetyllysine	Tokyo Chemical Industry, Tokyo, Japan	A2171
Chemical standard	DCXYFEDJOCDNAF-REOHCLBHSA-N	Asparagine monohydrate	Tokyo Chemical Industry, Tokyo, Japan	A0542
Chemical standard	MTCFGRXMJLQNBG-REOHCLBHSA-N	L-serine	Tokyo Chemical Industry, Tokyo, Japan	S0035
Chemical standard	KDXKERNSBIXSRK-YFKPBYRVSA-N	Lysine monohydrochloride	Tokyo Chemical Industry, Tokyo, Japan	L0071
Chemical standard	AXFYFNCPONWUHW-UHFFFAOYSA-N	β-Hydroxyisovaleric Acid, 3-Hydroxyisovaleric acid	Tokyo Chemical Industry, Tokyo, Japan	H0701
Chemical standard	JVGVDSSUAVXRDY-UHFFFAOYSA-N	DL-4-Hydroxyphenyllactic acid	Tokyo Chemical Industry, Tokyo, Japan	H0542
Chemical standard	PRJKNHOMHKJCEJ-UHFFFAOYSA-N	Imidazole-4(5)-acetic acid hydrochloride	Tokyo Chemical Industry, Tokyo, Japan	I0229
Chemical standard	YCPXWRQRBFJBPZ-UHFFFAOYSA-N	5-Sulfosalicylic Acid Dihydrate	Tokyo Chemical Industry, Tokyo, Japan	S0137
Chemical standard	YGCFIWIQZPHFLU-UHFFFAOYSA-N	Acesulfame K	Tokyo Chemical Industry, Tokyo, Japan	A1490
Chemical standard	CKLJMWTZIZZHCS-REOHCLBHSA-N	L-Aspartic acid	Tokyo Chemical Industry, Tokyo, Japan	A0546
Chemical standard	BDJRBEYXGGNYIS-UHFFFAOYSA-N	Azelaic Acid	Tokyo Chemical Industry, Tokyo, Japan	A0561
Chemical standard	WPYMKLBDIGXBTP-UHFFFAOYSA-N	Benzoic Acid	Tokyo Chemical Industry, Tokyo, Japan	B2635
Chemical standard	BHQCQFFYRZLCQQ-OELDTZBJSA-N	Cholic acid	Tokyo Chemical Industry, Tokyo, Japan	C0324
Chemical standard	WHSXTWFYRGOBGO-UHFFFAOYSA-N	3-Methylsalicylic Acid	Tokyo Chemical Industry, Tokyo, Japan	C0408
Chemical standard	HCAJEUSONLESMK-UHFFFAOYSA-N	Sodium N-Cyclohexylsulfamate	Tokyo Chemical Industry, Tokyo, Japan	C0487
Chemical standard	CZWCKYRVOZZJNM-USOAJAOKSA-N	Sodium Dehydroepiandrosterone-3-sulfate Hydrate	Tokyo Chemical Industry, Tokyo, Japan	S0520
Chemical standard	WXTMDXOMEHJXQO-UHFFFAOYSA-N	2,5-Dihydroxybenzoic Acid, Gentisic acid	Tokyo Chemical Industry, Tokyo, Japan	D0569
Chemical standard	RGHNJXZEOKUKBD-SQOUGZDYSA-N	Calcium D-gluconate Monohydrate	Tokyo Chemical Industry, Tokyo, Japan	G0037
Chemical standard	IAJILQKETJEXLJ-QTBDOELSSA-N	D-Glucuronic acid	Tokyo Chemical Industry, Tokyo, Japan	G0302
Chemical standard	XGILAAMKEQUXLS-UHFFFAOYSA-N	Indole-3-lactic Acid	Tokyo Chemical Industry, Tokyo, Japan	I0031
Chemical standard	BJEPYKJPYRNKOW-REOHCLBHSA-N	L-(-)-Malic acid	Tokyo Chemical Industry, Tokyo, Japan	M0022
Chemical standard	WRUSVQOKJIDBLP-HWKANZROSA-N	N-Tigloylglycine	Tokyo Chemical Industry, Tokyo, Japan	T1260
Chemical standard	YQUVCSBJEUQKSH-UHFFFAOYSA-N	3,4-Dihydroxybenzoic Acid (Protocatechuic acid)	Tokyo Chemical Industry, Tokyo, Japan	C0055
Chemical standard	FSYKKLYZXJSNPZ-UHFFFAOYSA-N	Sarcosine	Tokyo Chemical Industry, Tokyo, Japan	M0332
Chemical standard	CXMXRPHRNRROMY-UHFFFAOYSA-N	Sebacic acid	Tokyo Chemical Industry, Tokyo, Japan	S0022
Chemical standard	KDYFGRWQOYBRFD-UHFFFAOYSA-N	Succinic acid	Tokyo Chemical Industry, Tokyo, Japan	S0100
Chemical standard	KQTIIICEAUMSDG-UHFFFAOYSA-N	Tricarballylic acid, 1,2,3-propanetricarboxylic acid	Tokyo Chemical Industry, Tokyo, Japan	P0490
Chemical standard	ISAKRJDGNUQOIC-UHFFFAOYSA-N	Uracil	Tokyo Chemical Industry, Tokyo, Japan	U0013
Chemical standard	DRTQHJPVMGBUCF-XVFCMESISA-N	Uridine	Tokyo Chemical Industry, Tokyo, Japan	U0020
Chemical standard	CGQCWMIAEPEHNQ-UHFFFAOYSA-N	DL-4-Hydroxy-3-methoxymandelic Acid (Vanillylmandelic acid)	Tokyo Chemical Industry, Tokyo, Japan	H0268
Chemical standard	FBZONXHGGPHHIY-UHFFFAOYSA-N	Xanthurenic acid	Tokyo Chemical Industry, Tokyo, Japan	X0054
Chemical standard	GHOKWGTUZJEAQD-ZETCQYMHSA-N	Calcium D-Pantothenate	Tokyo Chemical Industry, Tokyo, Japan	P0012
Chemical standard	RFMMMVDNIPUKGG-YFKPBYRVSA-N	N-Acetyl-L-glutamic acid	Tokyo Chemical Industry, Tokyo, Japan	A0693
Chemical standard	UBORTCNDUKBEOP-UUOKFMHZSA-N	Xanthosine dihydrate	Tokyo Chemical Industry, Tokyo, Japan	X0008
Chemical standard	LOIYMIARKYCTBW-OWOJBTEDSA-N	trans-urocanic acid	Tokyo Chemical Industry, Tokyo, Japan	I0002
Chemical standard	KPGXRSRHYNQIFN-UHFFFAOYSA-N	2-Oxoglutaric acid	Tokyo Chemical Industry, Tokyo, Japan	K0005
Chemical standard	AAWZDTNXLSGCEK-LNVDRNJUSA-N	D-(-)-Quinic Acid	Tokyo Chemical Industry, Tokyo, Japan	Q0009
Chemical standard	GJAWHXHKYYXBSV-UHFFFAOYSA-N	2,3-Pyridinedicarboxylic Acid (quinolinic acid)	Tokyo Chemical Industry, Tokyo, Japan	P0550
Chemical standard	CVHZOJJKTDOEJC-UHFFFAOYSA-N	o-Sulfobenzimide, saccharin	Tokyo Chemical Industry, Tokyo, Japan	B0004
Chemical standard	HEBKCHPVOIAQTA-NGQZWQHPSA-N	Xylitol	Tokyo Chemical Industry, Tokyo, Japan	X0018
Chemical standard	AZKVWQKMDGGDSV-BCMRRPTOSA-N	Genipin	Tokyo Chemical Industry, Tokyo, Japan	G0458
Chemical standard	NYHBQMYGNKIUIF-UUOKFMHZSA-N	Guanosine	Tokyo Chemical Industry, Tokyo, Japan	G0171
Chemical standard	XUYPXLNMDZIRQH-LURJTMIESA-N	N-Acetyl-L-methionine	Tokyo Chemical Industry, Tokyo, Japan	A2056
Chemical standard	CAHKINHBCWCHCF-JTQLQIEISA-N	N-Acetyl-L-tyrosine	Tokyo Chemical Industry, Tokyo, Japan	A1409
Chemical standard	SMWDFEZZVXVKRB-UHFFFAOYSA-N	Quinoline	Tokyo Chemical Industry, Tokyo, Japan	Q0085
Chemical standard	DFPAKSUCGFBDDF-UHFFFAOYSA-N	Nicotinamide	Tokyo Chemical Industry, Tokyo, Japan	N0078
Chemical standard	DUUGKQCEGZLZNO-UHFFFAOYSA-N	5-Hydroxyindole-3-acetic Acid	Tokyo Chemical Industry, Tokyo, Japan	H0355
Chemical standard	AUNGANRZJHBGPY-SCRDCRAPSA-N	Riboflavin	Tokyo Chemical Industry, Tokyo, Japan	R0020
Chemical standard	VVIAGPKUTFNRDU-ABLWVSNPSA-N	Calcium Folinate	Tokyo Chemical Industry, Tokyo, Japan	C2235
Chemical standard	CWLKGDAVCFYWJK-UHFFFAOYSA-N	3-Aminophenol	Tokyo Chemical Industry, Tokyo, Japan	A0383
Chemical standard	GCNTZFIIOFTKIY-UHFFFAOYSA-N	4-Hydroxypyridine	Tokyo Chemical Industry, Tokyo, Japan	H0332
Chemical standard	OVRNDRQMDRJTHS-RTRLPJTCSA-N	N-Acetyl-D-glucosamine	Tokyo Chemical Industry, Tokyo, Japan	A0092
Chemical standard	GRFNBEZIAWKNCO-UHFFFAOYSA-N	3-Hydroxypyridine	Tokyo Chemical Industry, Tokyo, Japan	H0331
Chemical standard	LDCYZAJDBXYCGN-VIFPVBQESA-N	5-Hydroxy-L-tryptophan	Tokyo Chemical Industry, Tokyo, Japan	H0531
Chemical standard	LXNHXLLTXMVWPM-UHFFFAOYSA-N	Pyridoxine Hydrochloride	Tokyo Chemical Industry, Tokyo, Japan	P0561
Chemical standard	ONIBWKKTOPOVIA-BYPYZUCNSA-N	L-Proline	Tokyo Chemical Industry, Tokyo, Japan	P0481
Chemical standard	GUBGYTABKSRVRQ-DKBJLJRDSA-N	Maltose	Tokyo Chemical Industry, Tokyo, Japan	M0037
Chemical standard	UCUNFLYVYCGDHP-UHFFFAOYSA-N	Methionine sulfone	Tokyo Chemical Industry, Tokyo, Japan	M0100
Chemical standard	VYFYYTLLBUKUHU-UHFFFAOYSA-N	3-Hydroxytyramine hydrochloride	Tokyo Chemical Industry, Tokyo, Japan	A0305
Chemical standard	LRSASMSXMSNRBT-UHFFFAOYSA-N	5-Methylcytosine hydrochloride	Tokyo Chemical Industry, Tokyo, Japan	M0204
Chemical standard	LDHMAVIPBRSVRG-UHFFFAOYSA-O	3-Carbamyl-1-methylpyridinium Chloride (1-Methylnicotinamide)	Tokyo Chemical Industry, Tokyo, Japan	M0375
Chemical standard	CKTSBUTUHBMZGZ-SHYZEUOFSA-N	2'-Deoxycytidine	Tokyo Chemical Industry, Tokyo, Japan	D3583
Chemical standard	KZNQNBZMBZJQJO-YFKPBYRVSA-N	Glycyl-Lproline	Tokyo Chemical Industry, Tokyo, Japan	G0137
Chemical standard	UHDGCWIWMRVCDJ-XVFCMESISA-N	Cytidine	Tokyo Chemical Industry, Tokyo, Japan	C0522
Chemical standard	HZAXFHJVJLSVMW-UHFFFAOYSA-N	2-Aminoethanol	Tokyo Chemical Industry, Tokyo, Japan	A0297
Chemical standard	MSWZFWKMSRAUBD-IVMDWMLBSA-N	D-(+)-Glucosamine Hydrochloride	Tokyo Chemical Industry, Tokyo, Japan	G0044
Chemical standard	QUOGESRFPZDMMT-YFKPBYRVSA-N	L-Homoarginine Hydrochloride	Tokyo Chemical Industry, Tokyo, Japan	H1172
Chemical standard	RYYVLZVUVIJVGH-UHFFFAOYSA-N	Caffeine	Tokyo Chemical Industry, Tokyo, Japan	C2042
Chemical standard	MVOYJPOZRLFTCP-UHFFFAOYSA-N	1-Methylxanthine	Tokyo Chemical Industry, Tokyo, Japan	M2432
Chemical standard	UFAHZIUFPNSHSL-MRVPVSSYSA-N	Propionyl-L-carnitine Hydrochloride	Tokyo Chemical Industry, Tokyo, Japan	P2569
Chemical standard	RDHQFKQIGNGIED-MRVPVSSYSA-N	Acetyl-L-carnitine hydrochloride	Tokyo Chemical Industry, Tokyo, Japan	A1394
Chemical standard	INGSNVSERUZOAK-UHFFFAOYSA-N	Ritalinic Acid	Tokyo Chemical Industry, Tokyo, Japan	R0111
Chemical standard	RGHPCLZJAFCTIK-UHFFFAOYSA-N	2-Methylpyrrolidine hydrochloride	Tokyo Chemical Industry, Tokyo, Japan	M2124
Chemical standard	OIRDTQYFTABQOQ-KQYNXXCUSA-N	Adenosine	Tokyo Chemical Industry, Tokyo, Japan	A0152
Chemical standard	UYTPUPDQBNUYGX-UHFFFAOYSA-N	Guanine	Tokyo Chemical Industry, Tokyo, Japan	G0169
Chemical standard	FFDGPVCHZBVARC-UHFFFAOYSA-N	N,N-Dimethylglycine	Tokyo Chemical Industry, Tokyo, Japan	D3585
Chemical standard	OPTASPLRGRRNAP-UHFFFAOYSA-N	Cytosine	Tokyo Chemical Industry, Tokyo, Japan	C0528
Chemical standard	GSEJCLTVZPLZKY-UHFFFAOYSA-N	Triethanolamine	Tokyo Chemical Industry, Tokyo, Japan	S0377
Chemical standard	QFDRTQONISXGJA-UHFFFAOYSA-N	1-methyluric acid	Toronto Research Chemicals, North York, ON, Canada	M338180
Chemical standard	NUCLJNSWZCHRKL-UHFFFAOYSA-N	Allantoic acid	Toronto Research Chemicals, North York, ON, Canada	A541500
Chemical standard	IWJBVMJWSPZNJH-UQGZVRACSA-N	Ethyl β-D-Glucuronide	Toronto Research Chemicals, North York, ON, Canada	E918425
Chemical standard	PTJWIQPHWPFNBW-GBNDHIKLSA-N	beta-Pseudouridine	Toronto Research Chemicals, North York, ON, Canada	P839605
Chemical standard	BRTLKRNVNFIOPJ-UHFFFAOYSA-N	Homarine	Toronto Research Chemicals, North York, ON, Canada	H458500
Chemical standard	JDHILDINMRGULE-LURJTMIESA-N	3-Methyl-L-histidine	Fujifilm Wako, Osaka, Japan	139-15771
Chemical standard	KRKNYBCHXYNGOX-UHFFFAOYSA-N	Citric acid	Fujifilm Wako, Osaka, Japan	030-05525
Chemical standard	YTBSYETUWUMLBZ-IUYQGCFVSA-N	D-Erythrose	Fujifilm Wako, Osaka, Japan	354-20991
Chemical standard	SQVRNKJHWKZAKO-PFQGKNLYSA-N	N-Acetylneuraminic Acid	Fujifilm Wako, Osaka, Japan	019-26174
Chemical standard	QEFRNWWLZKMPFJ-UHFFFAOYSA-N	DL-Methionine Sulfoxide	Fujifilm Wako, Osaka, Japan	137-13631
Chemical standard	RZVAJINKPMORJF-UHFFFAOYSA-N	Acetaminophen standard	Fujifilm Wako, Osaka, Japan	015-22651
Chemical standard	ROHFNLRQFUQHCH-YFKPBYRVSA-N	L-Leucine	Fujifilm Wako, Osaka, Japan	126-00851
Chemical standard	FFEARJCKVFRZRR-BYPYZUCNSA-N	L-Methionine	Fujifilm Wako, Osaka, Japan	135-01601
Chemical standard	KZSNJWFQEVHDMF-BYPYZUCNSA-N	L-valine	Fujifilm Wako, Osaka, Japan	226-0083
Chemical standard	CVSVTCORWBXHQV-UHFFFAOYSA-N	Creatine Monohydrate	Fujifilm Wako, Osaka, Japan	035-04551
Chemical standard	PXQPEWDEAKTCGB-UHFFFAOYSA-N	Orotic acid monohydrate	Fujifilm Wako, Osaka, Japan	150-00391
Chemical standard	ODHCTXKNWHHXJC-VKHMYHEASA-N	2-Pyrrolidone-5-carboxylic acid (Pyroglutamic acid)	Fujifilm Wako, Osaka, Japan	169-17192
Chemical standard	DDRJAANPRJIHGJ-UHFFFAOYSA-N	Creatinine	Fujifilm Wako, Osaka, Japan	031-04592
Chemical standard	QIAFMBKCNZACKA-UHFFFAOYSA-N	Hippuric acid	Fujifilm Wako, Osaka, Japan	083-04172
Chemical standard	LRFVTYWOQMYALW-UHFFFAOYSA-N	Xanthine	Fujifilm Wako, Osaka, Japan	245-00011
Chemical standard	FDGQSTZJBFJUBT-UHFFFAOYSA-N	Hypoxanthine	Fujifilm Wako, Osaka, Japan	080-03401
Chemical standard	LEHOTFFKMJEONL-UHFFFAOYSA-N	Uric acid	Fujifilm Wako, Osaka, Japan	217-01612
Chemical standard	COLNVLDHVKWLRT-QMMMGPOBSA-N	L(-)-Phenylalanine	Fujifilm Wako, Osaka, Japan	163-01301
Chemical standard	QIVBCDIJIAJPQS-VIFPVBQESA-N	L-Tryptophan	Fujifilm Wako, Osaka, Japan	206-03381
Chemical standard	WHUUTDBJXJRKMK-VKHMYHEASA-N	L-Glutamic acid	Fujifilm Wako, Osaka, Japan	070-00502
Chemical standard	ZDXPYRJPNDTMRX-VKHMYHEASA-N	L(+)-Glutamine	Fujifilm Wako, Osaka, Japan	076-00521
Chemical standard	HNDVDQJCIGZPNO-YFKPBYRVSA-N	L-Histidine	Fujifilm Wako, Osaka, Japan	086-00681
Chemical standard	MYYIAHXIVFADCU-QMMMGPOBSA-N	L-Anserine nitrate	Fujifilm Wako, Osaka, Japan	011-20311
Chemical standard	WUBBRNOQWQTFEX-UHFFFAOYSA-N	4-Aminosalicylic Acid	Fujifilm Wako, Osaka, Japan	011-02812
Chemical standard	XSQUKJJJFZCRTK-UHFFFAOYSA-N	Urea	Fujifilm Wako, Osaka, Japan	217-00615
Chemical standard	KWIUHFFTVRNATP-UHFFFAOYSA-N	Betaine	Fujifilm Wako, Osaka, Japan	023-10862
Chemical standard	DHMQDGOQFOQNFH-UHFFFAOYSA-N	Glycine	Fujifilm Wako, Osaka, Japan	075-00731
Chemical standard	XUWHAWMETYGRKB-UHFFFAOYSA-N	2-Piperidone	Fujifilm Wako, Osaka, Japan	169-19652
Chemical standard	GGOZGYRTNQBSSA-UHFFFAOYSA-N	2,3-Dihydroxypyridine	Fujifilm Wako, Osaka, Japan	324-81852
Chemical standard	AGPKZVBTJJNPAG-WHFBIAKZSA-N	L(+)-Isoleucine	Fujifilm Wako, Osaka, Japan	123-00861
Chemical standard	UYPYRKYUKCHHIB-UHFFFAOYSA-N	Trimethylamine N-Oxide Dihydrate	Fujifilm Wako, Osaka, Japan	351-37672
Chemical standard	OUYCCCASQSFEME-QMMMGPOBSA-N	L-Tyrosine	Fujifilm Wako, Osaka, Japan	204-03561
Chemical standard	QAFBDRSXXHEXGB-UHFFFAOYSA-N	1-Imidazoleacetic acid	Fujifilm Wako, Osaka, Japan	351-25881
Chemical standard	PHIQHXFUZVPYII-ZCFIWIBFSA-N	L-Carnitine	Fujifilm Wako, Osaka, Japan	359-44361
Chemical standard	OEYIOHPDSNJKLS-UHFFFAOYSA-N	Choline Chloride	Fujifilm Wako, Osaka, Japan	033-09812
Chemical standard	LEVWYRKDKASIDU-IMJSIDKUSA-N	L(-)-Cystine	Fujifilm Wako, Osaka, Japan	039-05291
Chemical standard	SNPLKNRPJHDVJA-ZETCQYMHSA-N	Panthenol	Fujifilm Wako, Osaka, Japan	169-12952
Chemical standard	YSAUAVHXTIETRK-AATRIKPKSA-N	Pyrantel	Fujifilm Wako, Osaka, Japan	167-18391

## Sheet: TableS2_tIS
Table S2. Overview of the tIS
ZHP platform	Pyrantel	CHES	5-Fluorocytosine	PIPES	HEPES
Inchikey	YSAUAVHXTIETRK-AATRIKPKSA-N	MKWKNSIESPFAQN-UHFFFAOYSA-N	XRECTZIEBJDKEO-UHFFFAOYSA-N	IHPYMWDTONKSCO-UHFFFAOYSA-N	JKMHFZQWWAIEOD-UHFFFAOYSA-N
Formula	C11H14N2S	C8H17NO3S	C4H4FN3O	C8H18N2O6S2	C8H18N2O4S
Structure
m/z [M+H]+	207.096	208.101	130.045	303.068	239.106
RT (min)	2.3	5.2	6.3	9.2	11
Concentration	0.01 µM	0.2 µM	0.08 µM	1.2 µM	0.6 µM
ZHN platform	4-Fluorocinnamic acid	CHES	HEPES	PIPES	Tricarballylic acid
Inchikey	ISMMYAZSUSYVQG-ZZXKWVIFSA-N	MKWKNSIESPFAQN-UHFFFAOYSA-N	JKMHFZQWWAIEOD-UHFFFAOYSA-N	IHPYMWDTONKSCO-UHFFFAOYSA-N	KQTIIICEAUMSDG-UHFFFAOYSA-N
Formula	C9H7FO2	C8H17NO3S	C8H18N2O4S	C8H18N2O6S2	C6H8O6
Structure
m/z [M-H]-	165.036	206.085	237.091	301.053	175.022
RT (min)	1.3	2.6	4.9	7.2	9.7
Concentration	3.0 µM	2.0 µM	2.0 µM	4.0 µM	0.3 µM

## Sheet: TableS3_InstrumentationSet-up
Table S3. Instrumentation set-up
Sample aliquoting and preparation	manufacturer	part number	description/comment
Liquid handling system
Liquid handling platform	Agilent Technologies, Santa Clara, CA, USA	G5562-90000B	Bravo Automated Liquid Handling Platform
Cooling system on the liquid handler	Agilent Technologies, Santa Clara, CA, USA	G5498B#038 and G5498B#024	Peltier 3-position thermal station and 400W chiller
Liquid handler software	Agilent Technologies, Santa Clara, CA, USA	version 19.1.4	Vworks
Deepwell plates	Thermo Fisher Scientific, Waltham, MA, USA	278752	2mL NUNC round bottom 96-well plate
0.45mL plates	Corning, Corning, NY, USA	3344	96-well expanded volume V bottom microplate
0.2mL plates	BMBio, Tokyo, Japan	PCR-96-MJ	0.2mL full-skirted 96-well plate
Metal insert for deepwell plate	Agilent Technologies, Santa Clara, CA, USA	G5498#012	Insert deepwell plate
Metal insert for 0.2mL 96-wellplates	Agilent Technologies, Santa Clara, CA, USA	G5498B#13	Insert PCR plate
Metal insert for 0.45mL 96-wellplates	Ikeda Scientific, Tokyo, Japan	custom-made	steel, outer dimensions = 128 mm (length), 85.7 mm (width), 1 mm (height); inner dimensions = 109.2 mm (length), 73.6 mm (width), 4.8 mm (height)
Tips	Agilent Technologies, Santa Clara, CA, USA	19477-002	250µL tips
Reservoirs	Thermo Fisher Scientific, Waltham, MA, USA	1064-05-6	Automation reservoirs 220 mL
Lids	Thermo Fisher Scientific, Waltham, MA, USA	250003JP	Universal lids PS
Slit-seals	Biochromato, Fujisawa, Japan	RSS-S96-80122	Rapid SlitSeal
Plate sealers
Thermal microplate sealer	Agilent Technologies, Santa Clara, CA, USA	G5402A/G#01867-201	PlateLoc thermal microplate sealer
Insert for deepwell plates and 0.2mL pates	Agilent Technologies, Santa Clara, CA, USA	G5550-12875	0.18 inch thick insert
Insert for 0.45mL 96-wellplates	Agilent Technologies, Santa Clara, CA, USA	18631-001	0.90 inch thick flexible insert
Peel seals for PlateLoc system	Agilent Technologies, Santa Clara, CA, USA	24210-001	Peelable aluminium roll
PCR plate sealer	Bio-Rad, Hercules, CA, USA	1814000J1	PX1 PCR Plate Sealer
Pierce seals for Bio-Rad sealer	4titude, Surrey, UK	4Ti-0531	Pierce heat seals
Others
Thermomixer	Eppendorf, Hamburg, Germany	5382000015	ThermoMixer C
Thermomixer plate insert	Eppendorf, Hamburg, Germany	5363000039	thermoblock plates
Thermomixer 96-well PCR plate insert	Eppendorf, Hamburg, Germany	5306000006	thermoblock PCR plate 96
Plate centrifuge	Kubota, Tokyo, Japan	QY0206 E000 and p-751	7000 centrifuge and plate rotor
SG measurements (further details in Table S4)
Hand-held refractometer	Atago, Tokyo, Japan	3451 or 3464	UG-D (Japan-only) or UG-alpha (rest of the world)
Quaternary pump	Agilent Technologies, Santa Clara, Ca, USA	G1311C	1260 Quaternary pump
Multisampler	Agilent Technologies, Santa Clara, Ca, USA	G7167B	1290 Multisampler, with multiwash
RID unit	Agilent Technologies, Santa Clara, Ca, USA	G7162A	1260 RID
RID software	Agilent Technologies, Santa Clara, Ca, USA	version 2.4	OpenLab
LCMS measurements (further details in Table S5)
Isopump (lockmass)	Agilent Technologies, Santa Clara, Ca, USA	G1310B	1260 Iso pump
Splitter 1:100 (lockmass)	Agilent Technologies, Santa Clara, Ca, USA	G1607-60000	Splitter assembly
Binary pump (2 units)	Agilent Technologies, Santa Clara, Ca, USA	G7120A	1290 High Speed Pump
Multisampler	Agilent Technologies, Santa Clara, Ca, USA	G7167B	1290 Multisampler, with multiwash
Column oven	Agilent Technologies, Santa Clara, Ca, USA	G7116B	1290 MCT
QTOF	Agilent Technologies, Santa Clara, Ca, USA	G6550A	iFunnel Q-TOF with dual AJS electrospray source
LC-MS software	Agilent Technologies, Santa Clara, Ca, USA	version B08.00	MassHunter

## Sheet: TableS4_RIDsettings
Table S4. List of RID parameters
Calibration line and QC samples	Preparation
Stock solution for the calibration line	2M NaCl solution prepared in water
Calibration line (dilution 1, HLOQ)	1:1 dilution of the stock solution with water
Calibration line (dilution 2)	3:1 serial dilution of the above solution with water
Calibration line (dilution 3)	3:1 serial dilution of the above solution with water
Calibration line (dilution 4)	3:1 serial dilution of the above solution with water
Calibration line (dilution 5)	3:1 serial dilution of the above solution with water
Calibration line (dilution 6)	3:1 serial dilution of the above solution with water
Calibration line (dilution 7)	3:1 serial dilution of the above solution with water
Calibration line (dilution 8)	3:1 serial dilution of the above solution with water
Calibration line (dilution 9)	3:1 serial dilution of the above solution with water
Calibration line (dilution 10, LLOQ)	3:1 serial dilution of the above solution with water
QC high	1M NaCl solution (commercial solution)
QC middle	1:1 dilution of QC high (0.5M NaCl)
QC low	1:10 dilution of QC high (0.1M NaCl)
QC LLOQ	1:20 dilution of QC high (0.05M NaCl)
Analytical run settings
Mobile phase	LC-MS grade water
Flow rate (mL / min)	2 (isocratic)
Injection volume (µL)	0.6
Overlapped injection	yes
Total run time (min)	0.09
RID Temperature	35°C
RID Peakwidth Hz	0.01min
Auto-zero before analysis	yes
Auto-recycling after analysis	no
OpenLab data processing settings
Integrator	EZChrom integrator
Integration events
Width	0.2
Threshold	10
Minimum area	1000
Integration off 1 (min)	0 - 0.02
Integration off 2 (min)	0.07 - 0.09
Identification
Exp. RT	0.045
Absolute RT (min)	0.015
Relative RT window (%)	1
Peak match	largest height

## Sheet: TableS5_LCMSsettings
Table S5. List of LC-MS parameters
LC parameters	ZHP method	ZHN method (columns with PEEK frits)	ZHN method (columns with titanium frits, current version)
column	SeQuant ZIC-HILIC, 100 Å, 100 × 2.1 mm, 3.5 μm particle size, Merck, Darmstadt, Germany	SeQuant ZIC-pHILIC, 100 Å, 100 × 2.1 mm, 5 μm, Merck	SeQuant ZIC-pHILIC, 100 Å, 100 × 2.1 mm, 5 μm, Merck
pre-column	SeQuant ZIC-HILIC, 20 × 2.1 mm, 3.5 μm, Merck	SeQuant ZIC-pHILIC, 20 × 2.1 mm, 5 μm, Merck	SeQuant ZIC-pHILIC, 20 × 2.1 mm, 5 μm, Merck
Mobile phase A	Water + 0.1% formic acid	Ammonium acetate 5mM in water, pH = 9.3 (adjusted with 0.04% NH4OH)	Ammonium acetate 5mM in water, pH = 9.3 (adjusted with 0.04% NH4OH)
Mobile phase B	Acetonitrile + 0.1% formic acid	Acetonitrile	Acetonitrile
Gradient (%B)
Initial	95	88	88
Separation	95-40 (1.5-12 min)	88-60 (0-8.5 min)	88-60 (0-8.5 min)
Wash	40 (12-14 min), 25 (14.2-17 min)	25 (8.7-11.2 min)	5 (9.3-15 min)
Reequilibration	95 (18-25 min)	88 (11.5-22 min)	88 (17-29 min)
Total run time (min)	25	22	29
Flow rate (mL / min)	0.3	0.28	0.28 (0-9.3 min); 0.2 (9.9 min); 0.17 (10.6 min); 0.2 (13-17); 0.5 (19-28.5); 0.28 (28.6-29)
Injection volume (µL)	0.8	0.8	0.8
Column oven temperature (°C)	25	35	35
MS parameters
Sheath gas flow (L/min)	12	12	12
Sheath gas temperature (°C)	350	350	350
Drying gas flow (L/min)	15	15	15
Dying gas temperature (°C)	250	275	275
Nebulizer pressure (psig)	40	40	40
Vcap voltage	3000	3000	3000
Nozzle voltage	1000	0	0
Fragmentor voltage	380	300	300
Reference masses	m/z 121.0509 (purine), m/z 922.0098 (HP-0921)	m/z 112.9800 (trifluoroacetic acid – TFA), m/z 1033.9881 (HP-0921 TFA adduct)	112.9800 (trifluoroacetic acid – TFA), 1033.9881 (HP-0921 TFA adduct)
Acquisition rate	6 spectra / s	6 spectra / s	6 spectra / s
AIF mode collision energies	0, 10, 30 eV	0, 10, 30 eV	0, 10, 30 eV
Data storage	centroid	profile (full scan threshold 100)	profile (full scan threshold 100)

## Sheet: TableS6_MZmineDataQualityCheck
Table S6. List of MZmine settings for the data quality check
Targeted feature detection	ZHP method	ZHN method
MS level	1	1
Feature list file	See Table S7	See Table S7
Intensity tolerance (%)	90	90
Noise level	1000	1000
m/z tolerance	0.01	0.01
RT tolerance (absolute, min)	1	1
Join Aligner
m/z tolerance	0.005	0.005
Weight for m/z	1	1
RT tolerance (absolute, min)	0.1	0.1
Weight for RT	1	1
Require same charge state	Unchecked	Unchecked
Require same ID	Checked	Checked
Compare isotope pattern	Unchecked	Unchecked
Compare spectra similarity	Unchecked	Unchecked
Feature list row filter
m/z	40-1200	40-1200
Same RT and m/z range gap-filler
m/z tolerance	0.01	0.01
Duplicate peak filter
Filter mode	NEW AVERAGE	NEW AVERAGE
m/z tolerance	0.01	0.01
RT tolerance (absolute, min)	0.1	0.1

## Sheet: TableS7_Metabolitesdataquality
Table S7. List of metabolites for the data quality check (in MZmine)
ZHP method
Order	m/z	RT (min)	Name	InChIKey
1	195.088	1.06	Caffeine	RYYVLZVUVIJVGH-UHFFFAOYSA-N
2	180.066	1.363	Hippuric acid	QIAFMBKCNZACKA-UHFFFAOYSA-N
3	146.081	1.96	4-Acetamidobutanoic acid	UZTFMUBKZQVKLK-UHFFFAOYSA-N
4	207.095	2.3	Pyrantel	YSAUAVHXTIETRK-AATRIKPKSA-N
5	246.17	2.982	Valeryl-carnitine	VSNFQQXVMPSASB-SNVBAGLBSA-N
6	218.139	3.79	Propionyl-carnitine	UFAHZIUFPNSHSL-MRVPVSSYSA-N
7	176.055	4.306	N-Acetyl-aspartic acid	OTCCIMWXFLJLIA-BYPYZUCNSA-N
8	377.146	4.672	Riboflavin	AUNGANRZJHBGPY-SCRDCRAPSA-N
9	153.041	4.86	Xanthine	LRFVTYWOQMYALW-UHFFFAOYSA-N
10	208.1	4.997	CHES	MKWKNSIESPFAQN-UHFFFAOYSA-N
11	218.114	5.095	Acetylcitrulline	WMQMIOYQXNRROC-LURJTMIESA-N
12	298.115	5.552	N1-Methylguanosine	UTAIYTHAJQNQDW-KQYNXXCUSA-N
13	245.077	5.838	Pseudouridine	PTJWIQPHWPFNBW-GBNDHIKLSA-N
14	130.041	6.102	5-Fluorocytosine	XRECTZIEBJDKEO-UHFFFAOYSA-N
15	166.086	6.394	Phenylalanine	COLNVLDHVKWLRT-QMMMGPOBSA-N
16	76.0757	6.666	Trimethylamine N-oxide	UYPYRKYUKCHHIB-UHFFFAOYSA-N
17	205.097	6.769	Tryptophan	QIVBCDIJIAJPQS-VIFPVBQESA-N
18	240.109	6.82	7,8-Dihydrobiopterin	FEMXZDUTFRTWPE-AWFVSMACSA-N
19	118.086	7.411	Betaine	KWIUHFFTVRNATP-UHFFFAOYSA-N
20	201.984	7.636	Cysteine-S-sulfate	NOKPBJYHPHHWAN-REOHCLBHSA-N
21	126.022	7.846	Taurine	XOAAWQZATWQOTB-UHFFFAOYSA-N
22	148.06	8.06	Glutamate	WHUUTDBJXJRKMK-VKHMYHEASA-N
23	198.087	8.156	N2-Acetyl-histidine	KBOJOGQFRVVWBH-ZETCQYMHSA-N
24	154.097	8.239	N-Acetyl-histamine	XJWPISBUKWZALE-UHFFFAOYSA-N
25	118.061	8.524	Glycocyamine	BPMFZUMJYQTVII-UHFFFAOYSA-N
26	112.051	8.622	Cytosine	OPTASPLRGRRNAP-UHFFFAOYSA-N
27	106.05	8.822	Serine	MTCFGRXMJLQNBG-REOHCLBHSA-N
28	303.068	9.1	PIPES	IHPYMWDTONKSCO-UHFFFAOYSA-N
29	239.106	10.669	HEPES	JKMHFZQWWAIEOD-UHFFFAOYSA-N
30	189.16	12.748	N,N,N-Trimethyl-lysine	MXNRLFUSFKVQSK-QMMMGPOBSA-N
ZHN method
Order	m/z	RT (min)	Name	InChIKey
1	367.158	0.77	Dehydroepiandrosterone sulfate	CZWCKYRVOZZJNM-USOAJAOKSA-N
2	182.046	1.2	4-Pyridoxic acid	HXACOUQIXZGNBF-UHFFFAOYSA-N
3	165.036	1.24	4-Fluorocinnamic acid	ISMMYAZSUSYVQG-ZZXKWVIFSA-N
4	181.992	1.4	Saccharin	CVHZOJJKTDOEJC-UHFFFAOYSA-N
5	204.067	1.52	Cinnamoylglycine	YAADMLWHGMUGQL-VOTSOKGWSA-N
6	156.067	2.03	N-Tigloylglycine	WRUSVQOKJIDBLP-HWKANZROSA-N
7	111.02	2.15	Uracil	ISAKRJDGNUQOIC-UHFFFAOYSA-N
8	212.002	2.31	Indoxyl-sulfate	BXFFHSIDQOFMLE-UHFFFAOYSA-N
9	206.086	2.55	CHES	MKWKNSIESPFAQN-UHFFFAOYSA-N
10	112.052	2.9	Creatinine	DDRJAANPRJIHGJ-UHFFFAOYSA-N
11	135.031	3.14	Hypoxanthine	FDGQSTZJBFJUBT-UHFFFAOYSA-N
12	144.067	3.42	4-Acetamidobutanoic acid	UZTFMUBKZQVKLK-UHFFFAOYSA-N
13	197.046	3.62	Vanillylmandelic acid	CGQCWMIAEPEHNQ-UHFFFAOYSA-N
14	257.089	3.8	AICA-riboside	RTRQQBHATOEIAF-UUOKFMHZSA-N
15	164.072	3.93	Phenylalanine	COLNVLDHVKWLRT-QMMMGPOBSA-N
16	243.062	4.33	Pseudouridine	PTJWIQPHWPFNBW-GBNDHIKLSA-N
17	187.072	4.6	N-Acetylglutamine	KSMRODHGGIIXDV-YFKPBYRVSA-N
18	237.091	4.89	HEPES	JKMHFZQWWAIEOD-UHFFFAOYSA-N
19	187.109	5.4	N6-Acetyl-lysine	DTERQYGMUDWYAZ-ZETCQYMHSA-N
20	308.099	6.3	N-Acetylneuraminic acid	SQVRNKJHWKZAKO-PFQGKNLYSA-N
21	159.066	6.4	3-Methyladipic acid	SYEOWUNSTUDKGM-YFKPBYRVSA-N
22	341.109	6.59	Sucrose	CZMRCDWAGMRECN-UGDNZRGBSA-N
23	131.046	7.11	Asparagine	DCXYFEDJOCDNAF-REOHCLBHSA-N
24	301.053	7.13	PIPES	IHPYMWDTONKSCO-UHFFFAOYSA-N
25	117.019	7.3	Succinic acid	KDYFGRWQOYBRFD-UHFFFAOYSA-N
26	166.015	8.06	Quinolinic acid	GJAWHXHKYYXBSV-UHFFFAOYSA-N
27	216.981	7.94	5-sulfosalicylic acid	YCPXWRQRBFJBPZ-UHFFFAOYSA-N
28	173.009	8.93	cis-Aconitic acid	GTZCVFVGUGFEME-IWQZZHSRSA-N
29	175.025	9.72	Tricarballylic acid	KQTIIICEAUMSDG-UHFFFAOYSA-N
30	173.13	11.5	Ne,Ne-Dimethyl-lysine	XXEWFEBMSGLYBY-ZETCQYMHSA-N

## Sheet: TableS8_MSDIALexperimentalfile 
Table S8. MS-DIAL experimental file for the multiple collision energy mode
ID	MS Type	Start m/z	End m/z	Name	Collision energy	Deconvolution target (0: No; 1:Yes)
0	ALL	40	1200	10eV	10	1
1	ALL	40	1200	30eV	30	1
2	SCAN	40	1200	0eV	0	1

## Sheet: TableS9_MSDIALprojectsettings
Table S9. MS-DIAL 4.20 project settings for the annotated dataset
Start up a project	ZHP method	ZHN method
Ionization type	Soft ionization	Soft ionization
Method type	All-ions with multiple CEs (Table S8)	All-ions with multiple CEs (Table S8)
Data type (MS1)	Centroid	Centroid (centroided in Proteowizard using Vendor settings)
Data type (MS/MS)	Centroid	Centroid (centroided in Proteowizard using Vendor settings)
Ion mode	Positive ion mode	Negative ion mode
Target omics	Metabolomics	Metabolomics
New project window (file selection)
Sample type	Sample, QC, and Blank as in Table S10	Sample, QC, and Blank as in Table S10
Set Class ID	same as sample type	same as sample type
Data collection
MS1 tolerance	0.01	0.01
MS2 tolerance	0.01	0.01
Retention time begin	0.5	0.5
Retention time end	14	13
Mass range begin	40	40
Mass range end	1200	1200
Maximum charged number	2	2
Consider Cl and Br elements	Unchecked	Unchecked
Number of threads	20	20
Execute retention time corrections	Checked	Checked
Retention time correction
Interpolation method	Linear	Linear
Extrapolation method to RT begin	Fixed value	Fixed value
Intercepts at 0 min (sample - reference)	0	0
Extrapolation method to RT end	Use the RT difference of last STD	Use the RT difference of last STD
Calculation method of RT difference	Sample - Sample Average	Sample - Sample Average
Smoothing (simple moving average, 50 datapoints)	Unchecked	Unchecked
Do not confirm the RT correction result	Unchecked	Unchecked
Reference compound information	5 tIS (Pyrantel, CHES, 5-Fluorocytosine, PIPES, HEPES)	5 tIS (4-Fluorocinnamic acid, CHES, HEPES, PIPES, Tricarballylic acid)
Run the processing with RT corrections	Checked	Checked
Peak detection
Minimum peak height	800	800
Mass slice width	0.1	0.1
Smoothing method	Linear weighted moving average	Linear weighted moving average
Smoothing level	3	3
Minimum peak width	8	8
Exclusion mass list (tolerance: 0.01Da)	121.051, 922.0098, and 923.0129	112.9856, 1033.988
MS2Dec
Sigma window value	0.5	0.5
MS2Dec amplitude cut off	800	800
Exclude after precursor	Checked	Checked
Keep isotope until	0.5	0.5
Keep the isotopic ion w/o MS2Dec	Unchecked	Unchecked
Identification
Retention time tolerance	2	1
Accurate mass tolerance (MS1)	0.01	0.01
Accurate mass tolerance (MS2)	0.01	0.01
Identification score cut off	70	70
Use retention time for scoring	Unchecked	Unchecked
Use retention time for filtering	Unchecked	Unchecked
Postidentification	Not used	Not used
Adduct
Molecular species	[M+H]+, [M+NH4]+, [M+Na]+, [M+K]+, [M+H-H2O]+, [2M+H]+	[M-H]-, [M+Na-2H]-, [M-H2O-H]+, [2M-H]-
Alignment
Reference file	190515_S2_ZHP_EXP0007_LUNAPREurineSheathHigh_013_QC01.abf	200402_S2_ZHN_EXP0007_LUNAPREurine-35C-optim3_057_QC01.abf
Retention time tolerance	0.2	0.2
MS1 tolerance	0.01	0.01
Retention time factor	0.5	0.5
MS1 factor	0.5	0.5
Peak count filter	5	5
N% detected in at least one group	5	5
Remove feature based on blank information	Checked	Checked
Sample average / blank average	5	5
Keep "reference matched" metabolite features	Unchecked	Unchecked
Keep "suggested (w/o MS2)" metabolite features	Unchecked	Unchecked
Keep removable features and assign the tag	Checked	Checked
Gap filling by compulsion	Checked	Checked
Isotope tracking
	Not used	Not used
Correlation deconvolution
MS2 tolerance	0.01	0.01
MS2 minimal peak intensity	800	800
Min. number of detected samples	4	4
Exclude highly correlated spots	0.9	0.9
Min. correlation coefficient (MS2)	0.7	0.7
Margins	0.1 (target and co-eluted precursors)	0.1 (target and co-eluted precursors)
Min. detected rate	0.1	0.1
Min. MS2 relative intensity	0.01	0.01
Remove peaks larger than precursor	Checked	Checked

[truncated: 7 more sheets: TableS10_MZMINEprojectsettings, TableS11_Injectionorder, TableS12_Timingsworkflow, TableS13_RIDcalibration, TableS14_IdentifiedcpdsZHP, Table S15_IdentifiedcpdsZHN, TableS16_Stabilityoverview]
